# Supplementary material for: Development of Bag-1L as a therapeutic target in androgen receptor-dependent prostate cancer
Source: eLife. 2017 Aug 10;6:e27159. doi: 10.7554/eLife.27159 (PMC5629025; doi:10.7554/eLife.27159)
Supplement: Figure 2—source data 1. [file elife-27159-fig2-data1.xlsx]

## Sheet: Regulated
Supplemental Table X. List of gene products that change abundance in response to mutation of BAG1L.
Gene Name(s)	Ratio (cMut/WT)
AARS	0.54037
ACTN4	0.418413
ACTN4, ACTN1	0.502801
AHNAK	29.3292
AIMP1	0.541448
ANXA11	0.338141
AP2B1, AP1B1	0.371617
AR	0.438793
ARCN1	0.509489
ARPC3	0.507054
ARVCF	0.531547
ATP5J2	0.510491
BCAS2	0.261516
BOP1	0.532693
BYSL	0.495537
C14orf166	0.52673
CALML5	25.5071
CBX3, CBX1	0.414937
CCDC47	0.536549
CCT3	0.501661
CD3EAP	0.515766
CIRH1A	0.454024
COPG	0.499079
CSDE1	0.492059
CTNNBL1	0.502642
CUL3	0.521151
DDX17, DDX5	0.551175
DDX3X	0.552296
DDX42	0.538402
DDX46	0.472683
DDX50	0.3793
DNTTIP2	0.53784
DRG1	0.532182
EEF1A1	0.541463
EEF1A1, EEF1A2	0.522053
EEF1A1, unresolved: gi239757543, EEF1A2	0.536287
EEF2	0.548583
EIF2A	0.467323
EIF2S3	0.508026
EIF3B	0.550269
EIF3C, EIF3CL	0.536712
EIF3G	0.448907
EIF3J	0.511906
EIF3L	0.473467
ENO1	0.552806
EP400	1.87826
EPRS	0.518182
ESYT1	0.548316
EXOC1	23.591
EXOSC4	0.482001
FAAH	0.542365
FARSA	0.530612
FLII	0.438726
FLNA	0.5236
G3BP1	0.504262
GANAB	0.354602
GARS	0.212318
GNL2	0.535932
H2AFZ, H2AFV	0.553229
HADHA	0.512483
HDLBP	0.492982
HIST1H1C, HIST1H1D, HIST1H1E	0.530138
HIST1H1D, HIST1H1C, HIST1H1E	0.531607
HNRNPA1	0.513164
HSPA4	0.510754
HSPA5	0.46615
HTATSF1	0.489573
IARS	0.23879
IMP3	0.0176995
IQGAP1	0.391345
JUP	1.88467
KCNN2	0.468913
KHDRBS1	0.496398
KIAA0664	0.548611
KTN1	0.418401
LDHB	0.547113
LIMCH1	0.375453
LRRC59	0.530601
LRRFIP1	0.456319
LRSAM1	0.507837
MARS	0.540666
MCM3	0.541225
MFAP1	0.506512
MRE11A	0.506152
MTDH	0.539975
MYH10	0.553234
NAA15	0.422276
NARS	0.516875
NUP133	0.481415
OLA1	0.509345
PA2G4	0.516294
PDXDC1	0.451572
PKM2, unresolved: gi169218111	0.5367
PKP3	0.2489
PLEC	0.469728
POLDIP3	0.536892
PPP1CA, PPP1CB, PPP1CC	0.52974
PRKACB	0.474707
PRPF4B, unresolved: gi169216400, unresolved: gi169216858, unresolved: gi169217213	0.530436
PSIP1	0.499902
PSMD2	1.98261
PUS7	0.515851
RARS	0.548483
RBM15B	0.358223
RECQL	0.303856
REPS2	18.1413
RFC4	0.241775
RPL10	0.526903
RPL10, RPL10L	0.389745
RPL12	0.530134
RPL13A, unresolved: gi239744829, unresolved: gi239750534, unresolved: gi239756012	0.550261
RPL15	0.549126
RPL17	0.525687
RPL18	0.543026
RPL23	0.276049
RPL24	0.523421
RPL31	0.550843
RPL34	0.536647
RPL35A	0.520776
RPL36	0.534002
RPL9	0.521427
RPLP0	0.534624
RPN1	0.475139
RPS10	0.502966
RPS11	0.520376
RPS14	0.545564
RPS16	0.540344
RPS18	0.53351
RPS2	0.536158
RPS26	0.541524
RPS28	0.536216
RPS3	0.527383
RPS4X	0.545294
RPS6	0.538966
RPS7	0.551183
RPSA	0.473247
RRBP1	0.529054
SARS	0.509691
SERBP1	0.521249
SF3B2	0.426652
SGPL1	0.395135
SKIV2L2	0.406772
SMARCA2	0.503012
SMC4	0.496629
SNRPD2, unresolved: gi17471847	0.530456
SPATS2L	13.7757
SRP54	0.429772
SRP68	0.465047
SRP72	0.53785
SRPK1	0.491258
SRSF11	4.75422
SRSF2	0.53923
SSR4	0.48983
STIP1	0.551763
STUB1	0.490599
SYNCRIP, HNRNPR	0.391903
TCP1	0.546173
THOC4	0.4363
TIAL1, TIA1	0.54958
TLN1	0.538149
TOP2B	0.535381
TRA2A	1.94142
TRIM25	0.498378
TRMT1	0.529857
TUBA1C, TUBA3D, TUBA4A, TUBA3C, TUBA1A, TUBA1B, TUBA8	0.475279
TUBB2C, TUBB8, TUBB, TUBB4Q	0.489951
TUFM	0.523206
UBTF	0.548769
UGDH	0.549366
YTHDC2	0.545445
ATAD3A	0.467069
EIF4G1	0.398005
unresolved: gi61102725	0.421986
DIDO1	0.484599
CNDP2	0.493842
USP10	0.518763
WBP11	0.426531
WIBG	0.514782
XRCC5	0.516145
XRCC6	0.447042
XRN2	0.538726
YWHAG	0.500726
ZC3H11A	3.24305
ZNF593	0.492207
ZNF828	0.352066
